# Supplementary material for: Multi-Action Planning for Threat Management: A Novel Approach for the Spatial Prioritization of Conservation Actions
Source: PLoS One. 2015 May 28;10(5):e0128027. doi: 10.1371/journal.pone.0128027 (PMC4447389; doi:10.1371/journal.pone.0128027)
Supplement: S1 Table — (XLSX) [file pone.0128027.s016.xlsx]

## Sheet: Sheet1
Table S1. Values of the simulated annealing parameters used in the action prioritization algorithm.
Parameter	Description	Value
Temp0	Initial temperature	1
r	Cooling rate	0.99999
Pi	Initial proportion of actions selected	0.2
